# Supplementary material for: Head and pelvic movement asymmetries at trot in riding horses in training and perceived as free from lameness by the owner
Source: PLoS One. 2017 Apr 25;12(4):e0176253. doi: 10.1371/journal.pone.0176253 (PMC5404851; doi:10.1371/journal.pone.0176253)
Supplement: S1 Table — Univariable fixed effects with owner as a random effect for two dependent variables (PDmin and PDmax) for variables with group-level p-values <0.05. BT- back-transformed estimate and standard error (SE). NS- non significant pairwise comparison. (XLSX) [file pone.0176253.s001.xlsx]

## Sheet: Sheet1
Variables						P-values
Dependent	Independent	Category	Estimate	SE	BT	Group	Pairwise comparisons
PDmin	discipline	allround	1.489	0.029	4.91	0.046	NS	0.0613
horses		dressage	1.516	0.028	5.28		NS		0.0141
n= 158		showjump	1.397	0.039	3.81			0.0613	0.0141
observations	Trial	Lunge left	1.557	0.029	5.88	<.0001	NS	<.0001
n= 474		Lunge right	1.561	0.029	5.94		NS		<.0001
		Straight line	1.283	0.029	2.71			<.0001	<.0001
PDmax	level	advanced	1.496	0.063	5.00	0.0333	0.0138	NS
horses		intermed	1.323	0.031	3.07		0.0138		0.0957
n= 159		novel	1.386	0.022	3.69			NS	0.0957
observations	Trial	Lunge left	1.379	0.031	3.61	0.2855	NS	NS	NS
n= 477		Lunge right	1.431	0.031	4.19		NS
		Straight line	1.396	0.031	3.79			NS	NS
